# Supplementary material for: Long-Term Patient-Reported Outcomes After Radiofrequency Ablation and Cryoballoon Ablation for Paroxysmal Atrial Fibrillation: The Effect of Additional Ablations
Source: J Cardiovasc Dev Dis. 2024 Nov 30;11(12):385. doi: 10.3390/jcdd11120385 (PMC11676108; doi:10.3390/jcdd11120385)
Supplement: Supplementary file 1 [file jcdd-11-00385-s001.zip]

Archive with 1 entries (1 files):
- jcdd-3224147-supplementary.pdf
